# Supplementary material for: Abiotic Stress and Belowground Microbiome: The Potential of Omics Approaches
Source: Int J Mol Sci. 2022 Jan 19;23(3):1091. doi: 10.3390/ijms23031091 (PMC8835006; doi:10.3390/ijms23031091)
Supplement: Supplementary file 1 [file ijms-23-01091-s001.zip]

Archive with 1 entries (1 files):
- ijms-1537790-supplementary.pdf
